# Supplementary material for: Development of Chitosan-Carbon Dot Hybrid Nanoemulsomes for MEIS2 Inhibitor Delivery and Bioimaging in Colorectal Cancer
Source: Life (Basel). 2026 Apr 1;16(4):591. doi: 10.3390/life16040591 (PMC13117824; doi:10.3390/life16040591)
Supplement: Supplementary file 1 [file life-16-00591-s001.zip]

Archive with 1 entries (1 files):
- life-4150399-supplementary.pdf
